# Supplementary material for: Genomics-based identification of a cold adapted clade in Deinococcus
Source: BMC Biol. 2024 Jul 2;22:145. doi: 10.1186/s12915-024-01944-8 (PMC11218099; doi:10.1186/s12915-024-01944-8)
Supplement: Supplementary file 1 — Additional file 1: Table S1. Information of Deinococcus genomes used in this study. [file 12915_2024_1944_MOESM1_ESM.xlsx]

## Sheet: Sheet1
Table S1 Deinococcus genomes used in this study
Strain	Accession ID	Completeness	Contamination	Contigs	N50 (bp)	Size	Genome_GC	Optimum temperature(℃)	Lower temperature (℃)	Upper temperature (℃)	Isolation sources	Geographical location	Data from
Deinococcus actinosclerus SJTR	GCA_003206515.1	99.57	0	5	3315586	4.01202	70.5928	30 °C	ND	ND	Wastewater	China:Shanghai	Bacdive
Deinococcus actinosclerus BM2	GCA_001507665.1	99.15	0	1	3264334	3.26433	70.5991	25 °C	25℃	37 °C	Soil	South Korea: Seoul	Bacdive
Deinococcus sp. KR-1	GCA_009687825.1	99.57	0.14	7	3333173	4.55677	69.9588	ND	ND	ND	Freshwater	Japan:Hiroshima, Kure	ND
Deinococcus soli N5	GCA_001007995.1	99.15	0	1	3236984	3.23698	70.2028	34 ℃	ND	ND	Soil	South Korea: Jeongeup-si	Bacdive
Deinococcus grandis ATCC 43672	GCA_009177165.1	98.3	0	4	3241502	4.01304	69.896	34 ℃	ND	ND	Freshwater	Japan:Tokyo	Bacdive
Deinococcus xianganensis Y35	GCA_009834985.1	99.57	0.43	245	40195	4.19248	69.8854	ND	ND	ND	Freshwater	China: lake	ND
Deinococcus saudiensis CGMCC 1.15089	GCA_014640655.1	99.57	0.85	164	112610	4.75395	68.8564	28 °C	15 °C	45 °C	Desert	Saudi Arabia:Madina province, Yanbu’ al Bahr	Bacdive
Deinococcus daejeonensis JCM 16918	GCA_014647175.1	99.57	0	77	183604	4.1314	69.7031	30 °C	17 °C	37 °C	Sludge	South Korea	Bacdive
Deinococcus radiotolerans JCM 19173	GCA_014647435.1	99.57	0.07	61	204519	4.61064	69.2507	30 °C	ND	ND	Soil	South Korea	Bacdive
Deinococcus sedimenti JCM 31405	GCA_014648135.1	99.57	0	66	251576	4.41836	69.402	25 °C	ND	ND	Freshwater	South Korea:Han River	Bacdive
Deinococcus sp. JMULE3	GCA_013337115.1	99.15	0	5	3281798	4.2242	69.7519	ND	ND	ND	Freshwater	USA: Lake Erie	ND
Deinococcus sp. TS-293	GCA_020229735.1	99.5745	0.141844	6	2855189	4.61841	68.1614	ND	ND	ND	Soil	South Korea: Taean	ND
Deinococcus sp. SYSU M42101	GCA_019693445.1	99.5745	0	50	191581	4.12141	68.0015	ND	ND	ND	Freshwater	China:Pearl River	ND
Deinococcus multiflagellatus KACC19287	GCA_020166415.1	99.5745	1.2766	83	163165	4.77441	68.1156	ND	ND	ND	Air	South Korea: Seoul	ND
Deinococcus arcticus OD32	GCA_003028415.1	99.57	0	56	197236	4.06759	68.1171	33 °C	15 °C	37 °C	Soil	Arctic	Bacdive
Deinococcus sp. HMF7604	GCA_020166395.1	99.1489	0	103	121760	4.79399	65.5819	ND	ND	ND	Plant	South Korea: Seoul	ND
Deinococcus sp. HMF7620	GCA_009755355.1	99.15	0.43	97	113843	4.73003	65.7342	ND	ND	ND	Plant	South Korea: Seoul	ND
Deinococcus indicus CGMCC 1.18440	GCA_014653295.1	99.57	0	72	185726	4.37001	69.9341	ND	ND	ND	ND	ND	ND
Deinococcus indicus DR1	GCA_002198095.1	99.57	0	40	240435	4.46763	69.8156	ND	ND	ND	Wetland	India: Dadri	ND
Deinococcus sp. UR1	GCA_001413985.2	99.57	0	73	143250	4.47284	69.3683	30 °C	ND	ND	Stainless steel	Canada: SK, Regina	Suchan, D.M., Steve, J.J., Pierce, A.J., Olshefsky, S.C., Kirzinger, M.W.B., Perry, B.J., Cameron, A.D.S.Yost, C.K., 2018. Draft Whole-Genome Sequence of Deinococcus sp. UR1, a Putative Novel Species Isolated from an External Stainless Steel Surface in the Canadian Prairies. Genome Announc. 6, https://doi.org/10.1128/genomeA.01407-17.
Deinococcus sp. LM3	GCA_002017875.1	99.57	0	8	3051261	4.36801	69.1174	ND	ND	ND	Freshwater	USA: Chicago, Lake Michigan
Deinococcus knuensis JCM 31406	GCA_014648155.1	99.57	0.14	66	145773	4.30129	69.3346	25 °C	ND	ND	Freshwater	South Korea:Han River	Bacdive
Deinococcus seoulensis JCM 31404	GCA_014648115.1	99.57	0.43	98	121654	4.45612	68.9894	25 °C	ND	ND	Freshwater	South Korea:Han River	Bacdive
Deinococcus sp. bin2	GCA_018260555.1	98.5106	0.425532	178	38131	3.10158	68.0037	ND	ND	ND	Lice	Finland: Lake Saimaa	ND
Deinococcus rufus W37	SAMN38125204	99.57	0	4	3737572	4.12495	69.36	28	4	37	soil	Korea	Bacdive
Deinococcus metalli DSM 27521	GCA_014201805.1	98.3	0.57	37	338599	4.92624	70.0851	28 °C	ND	ND	Lead-zinc ore	China:Guangdong Province, Meizhou	Bacdive
Deinococcus sp. KSM4-11	GCA_004801415.1	96.6	0	12	492986	4.55213	68.2291	ND	ND	ND	Soil	South Korea: Seoul	ND
Deinococcus koreensis SJW1-2	GCA_002901445.1	99.57	0.43	6	3524480	4.50092	69.4833	25 °C	10 °C	37 °C	Freshwater	South Korea	Bacdive
Deinococcus deserti VCD115	GCA_000020685.1	98.3	0.57	4	2819842	3.85533	62.9703	30 °C	23 °C	37 °C	Desert	Africa	de Groot, A., Dulermo, R., Ortet, P., Blanchard, L., Guérin, P., Fernandez, B., Vacherie, B., Dossat, C., Jolivet, E., Siguier, P., Chandler, M., Barakat, M., Dedieu, A., Barbe, V., Heulin, T., Sommer, S., Achouak, W.Armengaud, J., 2009. Alliance of proteomics and genomics to unravel the specificities of Sahara bacterium Deinococcus deserti. PLoS Genet. 5, e1000434. https://doi.org/10.1371/journa…
Deinococcus malanensis JCM 30331	GCA_014647655.1	99.15	0.43	76	219304	4.44524	64.4365	30 °C	ND	ND	Soil	China:Xinjiang Uygur Autonomous Region	Bacdive
Deinococcus marmoris PAMC 26562	GCA_001949125.1	97.87	3.4	187	58330	5.28683	64.1242	ND	ND	ND	Lichen	Antarctica	ND
Deinococcus marmoris DSM 12784	GCA_000701405.1	99.57	0	252	39523	4.80002	64.4232	16 °C	4 °C	25 °C	Rock	Antarctica	Bacdive
Deinococcus sp. AJ005	GCA_009017495.1	98.3	0	5	3380712	3.98953	64.0148	ND	ND	ND	Seawater	Antarctica	ND
Deinococcus frigens DSM 12807	GCA_000701425.1	99.57	0	149	62194	4.03178	65.3915	18 °C	1 °C	21 °C	Soil	Antarctica	Bacdive
Deinococcus radiopugnans DY59	GCA_000800395.1	96.49	0	1	3531443	3.53144	67.4113	ND	ND	ND	Soil	South Korea: mountain of Deogyusan	Kim, M.K., Srinivasan, S., Back, C.-G., Joo, E.S., Lee, S.-Y.Jung, H.-Y., 2015. Complete genome sequence of Deinococcus swuensis, a bacterium resistant to radiation toxicity. Molecular & Cellular Toxicology. 11, 315-321. https://doi.org/10.1007/s13273-015-0031-5.
Deinococcus sp. D7000	GCA_013401415.1	97.87	0	10	3492515	4.55874	66.8466	ND	ND	ND	Seawater	Pacific Ocean: Mariana Trench Challenger Deep	ND
Deinococcus radiopugnans ATCC 19172	GCA_014201625.1	99.57	0	67	136034	4.30375	67.121	30 °C	ND	ND	Irradiated product	USA	Bacdive
Deinococcus humi DSM 27939	GCA_014201875.1	99.57	0.14	63	282091	5.72736	64.196	30 °C	20 °C	37 °C	Soil	Korea	Bacdive
Deinococcus aerolatus JCM 15442	GCA_014647055.1	99.15	0	76	198266	3.94731	66.8802	30 °C	5 °C	40 °C	Air	Korea:Taean region	Bacdive
Deinococcus aerophilus JCM 15443	GCA_014647075.1	98.72	0	97	97794	3.57442	67.7953	31 °C	5 °C	45 °C	Air	Korea:Taean region	Bacdive
Deinococcus sp. S9	GCA_004353485.1	99.58	0.42	101	111497	3.34479	66.4024	ND	ND	ND	Thermal spring	India	ND
Deinococcus geothermalis UBA4007	GCA_002384255.1	98.66	0.14	95	52120	3.01973	66.6849	ND	ND	ND	Sand stone	Canada:Fort McMurray	ND
Deinococcus sp. DB0503	GCA_016107335.1	99.5763	0.141243	101	77012	3.15621	66.6062	ND	ND	ND	Automobile	Korea	ND
Deinococcus geothermalis DSM 11300	GCA_000196275.1	99.58	0	3	2467205	3.24702	66.472	47 °C	30 °C	55 °C	Thermal spring	Italy	Bacdive
Deinococcus sp. YIM 77859	GCA_000745175.1	99.58	0.85	4	2636324	3.16952	67.455	28 °C	ND	ND	Thermal spring	USA	Bacdive
Deinococcus phoenicis 1P10ME	GCA_000599865.1	99.58	0	94	89525	3.80714	68.9605	29 °C	ND	ND	Cleanroom facility	USA	Stepanov, V.G., Vaishampayan, P., Venkateswaran, K.Fox, G.E., 2014. Draft Genome Sequence of Deinococcus phoenicis, a Novel Strain Isolated during the Phoenix Lander Spacecraft Assembly. Genome Announc. 2, https://doi.org/10.1128/genomeA.00301-14.
Deinococcus metallilatus MA1002	GCA_004758605.1	100	0.56	3	3062136	4.34684	68.7302	28 °C	28 °C	30 °C	Air	South Korea: Seoul	Bacdive
Deinococcus apachensis DSM 19763	GCA_000381345.1	99.58	0.42	52	193107	4.45264	68.6587	28 °C	28 °C	30 °C	Soil	USA	Bacdive
Deinococcus aerius TR0125	GCA_002897375.1	99.58	0.42	43	237081	4.52445	69.9139	27.5 °C	ND	ND	Dust	Japan	Satoh, K., Arai, H., Sanzen, T., Kawaguchi, Y., Hayashi, H., Yokobori, S.I., Yamagishi, A., Oono, Y.Narumi, I., 2018. Draft Genome Sequence of the Radioresistant Bacterium Deinococcus aerius TR0125, Isolated from the High Atmosphere above Japan. Genome Announc. 6, https://doi.org/10.1128/genomeA.00080-18.
Deinococcus planocerae XY-FW106	GCA_002869765.1	99.58	0.56	96	108247	4.31485	70.2211	ND	ND	ND	Flatworm	Hong Kong: Sai Kung	ND
Deinococcus sp. SYSU M49105	GCA_018863415.1	99.5763	0.988701	45	164117	5.04261	70.1928	ND	ND	ND	Freshwater	China: Pearl River	ND
Deinococcus hopiensis KR-140	GCA_900176165.1	99.15	0.99	11	535541	6.65087	64.8608	28 °C	28 °C	30 °C	Desert	USA	Bacdive
Deinococcus murrayi DSM 11303	GCA_000482805.1	99.15	0	53	132966	2.76761	69.2333	47 ℃	30 °C	52.5 °C	Thermal spring	Portugal	Bacdive
Deinococcus sp. RL	GCA_000708185.1	99.15	0	62	74757	2.79207	69.392	ND	ND	ND	Thermal spring	India: Manikaran, Himachal Pradesh	Mahato, N.K., Tripathi, C., Verma, H., Singh, N.Lal, R., 2014. Draft Genome Sequence of Deinococcus sp. Strain RL Isolated from Sediments of a Hot Water Spring. Genome Announc. 2, https://doi.org/10.1128/genomeA.00703-14.
Deinococcus terrestris SDU3-2	GCA_009377345.1	97.88	0.85	42	308062	3.49325	69.2134	ND	ND	ND	Soil	China: Jinan	ND
Deinococcus sp. NW-56NW-56	GCA_002953415.1	97.88	0.85	4	2749481	3.56723	69.7067	ND	ND	ND	Freshwater	China	ND
Deinococcus budaensis DSM 101791	GCA_014201885.1	97.88	0	32	240529	3.82961	70.523	28 °C	28 °C	37 °C	Thermal spring	Hungary:Budapest, Gellért Hill, Rudas-Török spring cave	Bacdive
Deinococcus puniceus DY1	GCA_001644565.1	97.87	0.43	1	2971983	2.97198	62.6487	ND	ND	ND	Soil	South Korea: mountain of Deogyusan	ND
Deinococcus aquatilis DSM 23025	GCA_000378445.1	97.87	0.99	113	89445	5.00329	62.0741	30 °C	15 °C	36 °C	Industry water	Sweden	Bacdive
Deinococcus gobiensis I-0	GCA_000252445.1	99.15	0	7	3137147	4.40604	69.1519	28 °C	15 °C	35 °C	Desert	China	Yuan, M., Chen, M., Zhang, W., Lu, W., Wang, J., Yang, M., Zhao, P., Tang, R., Li, X., Hao, Y., Zhou, Z., Zhan, Y., Yu, H., Teng, C., Yan, Y., Ping, S., Wang, Y.Lin, M., 2012. Genome sequence and transcriptome analysis of the radioresistant bacterium Deinococcus gobiensis: insights into the extreme environmental adaptations. PLoS One. 7, e34458. https://doi.org/10.1371/journal.pone.0034458.
Deinococcus sp. Leaf326Leaf326	GCA_001424185.1	99.57	0.43	108	272252	4.60208	67.3872	28 °C	ND	ND	Plant	Switzerland: Zurich	Bai, Y., Müller, D.B., Srinivas, G., Garrido-Oter, R., Potthoff, E., Rott, M., Dombrowski, N., Münch, P.C., Spaepen, S., Remus-Emsermann, M., Hüttel, B., McHardy, A.C., Vorholt, J.A.Schulze-Lefert, P.J.N., 2015. Functional overlap of the Arabidopsis leaf and root microbiota. 528, 364-369. https://doi.org/10.1038/nature16192.
Deinococcus ficus 2009	GCA_000419625.1	99.57	0	6	2835652	4.01938	69.7381	ND	ND	ND	Plant	Taiwan	ND
Deinococcus ficus CGMCC 1.18438	GCA_014653255.1	99.57	0.43	53	122639	3.14705	70.5666	ND	ND	ND	ND	ND	ND
Deinococcus ficus DSM 19119	GCA_000430865.1	99.57	0	38	233487	4.14456	69.9705	37 ℃	10 °C	40 °C	Plant	Taiwan	Bacdive
Deinococcus sp. K2S05-167	GCA_003590815.1	99.15	4.24	32	3136058	4.56624	63.995	ND	ND	ND	Soil	China: Guizhou	ND
Deinococcus fonticola FeSDHB5-19	GCA_004634215.1	99.15	0.21	119	108308	3.90554	63.9259	28 °C	10 °C	32 °C	Thermal spring	Hungary: Budapest	Bacdive
Deinococcus wulumuqiensis NEB 479	GCA_003345215.1	99.58	0.64	7	2658929	3.77858	65.6296	ND	ND	ND	Soil	USA	ND
Deinococcus wulumuqiensis R13R13	GCA_000478785.1	98.31	0.21	298	14748	3.28878	66.5298	30 °C	10 °C	55 °C	Soil	China: Xinjiang Uigur	Hu, Y., Xu, X., Song, P., Jiang, L., Zhang, Z.Huang, H., 2013. Draft Genome Sequence of Deinococcus xibeiensis R13, a New Carotenoid-Producing Strain. Genome Announc. 1, https://doi.org/10.1128/genomeA.00987-13.
Deinococcus radiodurans ATCC 13939	GCA_020546705.1	98.9362	0.212766	4	2647698	3.28412	66.6314	30 °C	ND	ND	Irradiated product	ND	ND
Deinococcus reticulitermitis CGMCC 1.10218	GCA_900109185.1	97.88	0.64	58	145391	3.50113	68.5987	30 °C	20 °C	40 °C	Gut of termite	China:hubei,wuhan	Bacdive
Deinococcus proteolyticus MRP	GCA_000190555.1	96.61	0.42	5	2147060	2.88684	65.6391	30 °C	ND	ND	Feces	ND	Copeland, A., Zeytun, A., Yasawong, M., Nolan, M., Lucas, S., Hammon, N., Deshpande, S., Cheng, J.-F., Han, C., Tapia, R., Goodwin, L., Pitluck, S., Mavrommatis, K., Liolios, K., Pagani, I., Ivanova, N., Mikhailova, N., Pati, A., Chen, A.Lapidus, A., 2012. Complete genome sequence of the orange-red pigmented, radioresistant Deinococcus proteolyticus type strain (MRPT). Stand. Genomic. Sci. 6, 240…
Deinococcus piscis CGMCC 1.18439	GCA_014653275.1	97.03	0.56	102	63639	2.79698	63.6895	35 °C	20 °C	42 °C	Marine fish	ND	Shashidhar R, Bandekar JR. Deinococcus piscis sp. nov., a radiation-resistant bacterium isolated from a marine fish. Int J Syst Evol Microbiol. 2009 Nov;59(Pt 11):2714-7. doi: 10.1099/ijs.0.003046-0. Epub 2009 Jul 22. PMID: 19625434.
Deinococcus psychrotolerans S14-83	GCA_003860465.1	97.88	0	7	2784072	4.39771	61.0916	20 °C	4 °C	30 °C	Soil	Antarctica	This study
Deinococcus detaillensis H1	GCA_007280555.1	97.88	1.69	93	122653	4.00773	61.3199	ND	4 °C	25 °C	Soil	Antarctica	Zhang, K., Zhu, J., Li, S. et al. Deinococcus detaillensis sp. nov., isolated from humus soil in Antarctica. Arch Microbiol 202, 2493–2498 (2020). https://doi.org/10.1007/s00203-020-01920-0
Deinococcus alpinitundrae LMG 24283	GCA_009982895.1	97.46	0.85	403	171311	4.58406	64.45	10	5	25	Soil	Mt. Evans Colorado United States	Callegan RP, Nobre MF, McTernan PM, Battista JR, Navarro-González R, McKay CP, da Costa MS, Rainey FA. Description of four novel psychrophilic, ionizing radiation-sensitive Deinococcus species from alpine environments. Int J Syst Evol Microbiol. 2008 May;58(Pt 5):1252-8. doi: 10.1099/ijs.0.65405-0. PMID: 18450723.
Deinococcus irradiatisoli 17bor-2	GCA_003173015.1	96.19	0	1	3052043	3.05204	67.0201	30 °C	18 °C	37 °C	Soil	South Korea: Seoul	Bacdive
Deinococcus sp. bin10	GCA_018260375.1	95.1271	0	235	16966	2.45972	57.4003	ND	ND	ND	Lice	Finland: Lake Saimaa	ND
Deinococcus aquiradiocola JCM 14371	GCA_014646915.1	98.73	0.14	45	262354	4.15041	70.0292	ND	ND	ND	Freshwater	Japan	ND
Deinococcus ruber JCM 31311	GCA_014648095.1	97.46	0.14	167	99908	6.08275	63.2567	25 °C	4 °C	37 °C	Soil	South Korea	Bacdive
Deinococcus maricopensis DSM 21211	GCA_000186385.1	97.35	0	1	3498530	3.49853	69.825	40 °C	10 °C	45 °C	Desert	USA	Pukall, R., Zeytun, A., Lucas, S., Lapidus, A., Hammon, N., Deshpande, S., Nolan, M., Cheng, J.-F., Pitluck, S., Liolios, K., Pagani, I., Mikhailova, N., Ivanova, N., Mavromatis, K., Pati, A., Tapia, R., Han, C., Goodwin, L., Chen, A., Palaniappan, K., Land, M., Hauser, L., Chang, Y.-J., Jeffries, C.D., Brambilla, E.-M., Rohde, M., Göker, M., Detter, J.C., Woyke, T., Bristow, J., Eisen, J.A., Mar…
Deinococcus peraridilitoris DSM 19664	GCA_000317835.1	99.36	0.42	3	3881839	4.51371	63.6943	30 °C	10 °C	37 °C	Soil	Chile	Bacdive
Deinococcus yavapaiensis KR-236 DSM 18048	GCA_003217515.1	96.82	0.56	50	213630	4.73872	65.4142	ND	ND	ND	Desert	USA: Arizona, Sonoran desert
Deinococcus roseus JCM 14370	GCA_014646895.1	97.74	1.69	99	181530	5.68689	56.22	37 °C	20 °C	40 °C	Freshwater	Japan	Bacdive
Deinococcus cellulosilyticus NBRC 106333	GCA_007990775.1	97.88	1.27	97	176104	6.10683	56.498	37 °C	20 °C	40 °C	Air	South Korea:Jeju Island	Bacdive
Deinococcus misasensis DSM 22328	GCA_000745915.1	97.88	1.41	100	117101	5.07829	55.2188	ND	ND	ND	Freshwater	Japan: Misasa, Tottori	ND
*ND, not determined
